# Supplementary material for: 3D Reconstruction of the Blood Supply in an Elephant’s Forefoot Using Fused CT and MRI Sequences
Source: Animals (Basel). 2023 May 28;13(11):1789. doi: 10.3390/ani13111789 (PMC10252057; doi:10.3390/ani13111789)
Supplement: Supplementary file 1 [file animals-13-01789-s001.zip]

Archive with 3 entries (3 files):
- cover_img.jpg
- Carpus atlas.pdf
- 3D_render.avi
